# Supplementary material for: Whole-Exome Sequencing to Identify Potential Genetic Risk in Substance Use Disorders: A Pilot Feasibility Study
Source: J Clin Med. 2021 Jun 25;10(13):2810. doi: 10.3390/jcm10132810 (PMC8269170; doi:10.3390/jcm10132810)
Supplement: Supplementary file 1 [file jcm-10-02810-s001.zip]

Archive with 3 entries (3 files):
- CandidateGene Shortlist All Trios_S2.xlsx
- CandidateGene_Variants_AllTrios_S3.xlsx
- Hom_Het_Variants_AllTrios_S1.xlsx
