# Supplementary material for: Whole-Exome Sequencing to Identify Potential Genetic Risk in Substance Use Disorders: A Pilot Feasibility Study
Source: J Clin Med. 2021 Jun 25;10(13):2810. doi: 10.3390/jcm10132810 (PMC8269170; doi:10.3390/jcm10132810)
Supplement: Supplementary file 1 [file jcm-10-02810-s001.zip › CandidateGene_Variants_AllTrios_S3.xlsx]

## Sheet: Summary
Sample	#chr	pos	Son	Mom	Dad	Zygo	#	type	ref	len	genotype	gnomAD	AC	AF	Hmz	ExAC	Htz	Hmz	AF	UK10k	AF	ClinVar	AF	RS	FLANK	HomoP	pvalue	coverage	allele coverage	maf	gene	GDI	OMIM	DisGeNET	score	transcript	location	function	codon	exon	protein	coding	MCAP	sift	polyphen	grantham	normalizedAlt	5000 Exomes	FATHMM
OD001	2	208773279	0/1	0/1	.	cHet	1	SNV	G	1	G/C	C	112	0.000456271	1	C	51	1	0.0004386	-	-	-	-	-	GAAGGAG	-	1.53462e-24	138	76,62	0.001	PLEKHM3	Medium	-	Tobacco Use Disorder	0.00231707	NM_001080475.2	exonic	missense	GTT	6	p.Leu637Val	c.1909C>G	0.0393523	0.12	0.97	32	C
OD001	2	208865819	0/1	.	0/1	cHet	6	SNV	T	1	T/C	C,A	279,0	1.45172e-03,0.00000e+00	1,0	C,A	54,0,0	0,0	1.018e-03,1.668e-05	-	-	-	-	-	ACATGCG	-	4.75773e-35	187	100,87	0.003	PLEKHM3	Medium	-	Tobacco Use Disorder	0.00231707	NM_001080475.2	exonic	missense	CGT	2	p.His182Arg	c.545A>G	-	0.04	0	29	C
Sample	#chr	pos	Daughter	Son	Mon	Zygo	#	type	ref	len	genotype	gnomAD	AC	AF	Hmz	ExAC	Htz	Hmz	AF	UK10k	AF	ClinVar	AF	RS	FLANK	HomoP	pvalue	coverage	allele coverage	maf	gene	GDI	OMIM	DisGeNET	score	transcript	location	function	codon	exon	protein	coding	MCAP	sift	polyphen	grantham	normalizedAlt	5000 Exomes	FATHMM
AD002	4	91229589	0/1	0/1	.	Het	1	SNV	A	1	A/G	G	7	2.84733e-05	0	G	6	0	4.963e-05	-	-	-	-	-	TCAAGCT	-	9.93574e-26	169	98,71		CCSER1	Medium	-	Cocaine-Related Disorders	0.21	NM_001145065.1	exonic	missense	GGC	2	p.Ser52Gly	c.154A>G	0.0426781	0	0.998	56	G
AD002	4	91229614	0/1	0/1	.	Het	1	SNV	G	1	G/A	A	7	2.84866e-05	0	A	6	0	4.962e-05	-	-	-	-	-	GGAGGAG	-	1.12694e-31	175	95,80		CCSER1	Medium	-	Cocaine-Related Disorders	0.21	NM_001145065.1	exonic	missense	AAG	2	p.Arg60Lys	c.179G>A	0.0339337	0	0.998	26	A
Sample	#chr	pos	Son	Dad	Mom	Zygo	#	type	ref	len	genotype	gnomAD	AC	AF	Hmz	ExAC	Htz	Hmz	AF	UK10k	AF	ClinVar	AF	RS	FLANK	HomoP	pvalue	coverage	allele coverage	maf	gene	GDI	OMIM	DisGeNET	score	transcript	location	function	codon	exon	protein	coding	MCAP	sift	polyphen	grantham	normalizedAlt	5000 Exomes	FATHMM
AD003	4	41648534	0/1	.	0/1	cHet	1	SNV	A	1	A/G	G	3	1.2188e-05	0	G	1	0	8.236e-06	-	-	-	-	-	CATATAA	-	1.5167e-45	184	89,95		LIMCH1	High	-	Substance-Related Disorders	0.21	NM_014988.3	LIMCH1:exonic:NM_014988.3	missense	TGT	12	p.Tyr430Cys	c.1289A>G	0.171085	0	1	194	G
S/N	#chr	pos	Daughter	Dad	Mom	Zygo	#	type	ref	len	genotype	gnomAD	ER	AF	Hmz	ExAC	Htz	Hmz	AF	UK10k	AF	ClinVar	AF	RS	FLANK	HomoP	pvalue	coverage	allele coverage	maf	gene	GDI	OMIM	DisGeNET	score	transcript	location	function	codon	exon	protein	coding	MCAP	sift	polyphen	grantham	normalizedAlt	5000 Exomes	FATHMM
AD004	7	141672604	1/1	0/1	0/1	Hom	144	SNV	T	1	C/C	C	119158	0.485108	30516	C	28768	14477	0.476	C	0.450278	-	-	-	GGATGGC	-	0	389	0,389	0.479	TAS2R38	Medium	[Phenylthiocarbamide tasting], 171200 (3), Autosomal dominant	Alcoholism	0.211134	NM_176817.4	TAS2R38:exonic:NM_176817.4	missense	GTC	1	p.Ile296Val	c.886A>G	-			29	C	AMAF=0.478:GMAF=0.4632:EMAF=0.4556	0.024
AD004	7	141673345	1/1	0/1	0/1	Hom	163	SNV	C	1	G/G	G	112255	0.456251	27417	G	28415	12842	0.446	G	0.40849	-	-	-	GTGCCTG	-	8.89201e-267	274	2272	0.495	TAS2R38	Medium	[Phenylthiocarbamide tasting], 171200 (3), Autosomal dominant	Alcoholism	0.211134	NM_176817.4	TAS2R38:exonic:NM_176817.4	missense	CCA	1	p.Ala49Pro	c.145G>C	-			27	G	AMAF=0.4698:GMAF=0.4306:EMAF=0.4105	0.023
S/N	#chr	pos	Son	Mom	Daughter	Zygo	#	type	ref	len	genotype	gnomAD	ER	AF	Hmz	ExAC	Htz	Hmz	AF	UK10k	AF	ClinVar	AF	RS	FLANK	HomoP	pvalue	coverage	allele coverage	maf	gene	GDI	OMIM	DisGeNET	score	transcript	location	function	codon	exon	protein	coding	MCAP	sift	polyphen	grantham	normalizedAlt	5000 Exomes	FATHMM
OD005	6	38899741	0/1	.	.	Het	2	SNV	T	1	T/G	GAAG,T	12,4	5.08143e-05,1.69381e-05	0,0	GAAG,T	6,1,0	0,0	4.943e-05,8.238e-06	-	-	-	-	-	TACTAAG	-	4.04576e-54	180	78102		DNAH8|LOC100131047	High	-	Cocaine-Related Disorders	0.21	NM_001206927.1|NR_038401.1	DNAH8:exonic:NM_001206927.1|LOC100131047:intronic_nc:NR_038401.1	missense|	CGA|	76|	p.Leu3810Arg|	c.11429T>G|	0.166074	0.0|	1.0|	102.0|	G|
OD005	7	141672604	1/1	0/1	0/1	Hom	145	SNV	T	1	C/C	C	119158	0.485108	30516	C	28768	14477	0.476	C	0.450278	-	-	-	GGATGGC	-	0	389	0,389	0.479	TAS2R38	Medium	[Phenylthiocarbamide tasting], 171200 (3), Autosomal dominant	Alcoholism	0.211134	NM_176817.4	TAS2R38:exonic:NM_176817.4	missense	GTC	1	p.Ile296Val	c.886A>G	-			29	C	AMAF=0.478:GMAF=0.4632:EMAF=0.4556	0.024
OD005	7	141673345	1/1	0/1	0/1	Hom	164	SNV	C	1	G/G	G	112255	0.456251	27417	G	28415	12842	0.446	G	0.40849	-	-	-	GTGCCTG	-	3.4914e-297	305	2303	0.495	TAS2R38	Medium	[Phenylthiocarbamide tasting], 171200 (3), Autosomal dominant	Alcoholism	0.211134	NM_176817.4	TAS2R38:exonic:NM_176817.4	missense	CCA	1	p.Ala49Pro	c.145G>C	-			27	G	AMAF=0.4698:GMAF=0.4306:EMAF=0.4105	0.023
[truncated: 12 more columns]
